# Supplementary material for: DB-2B, a Novel and Selective STAT3 Inhibitor Inhibits Colorectal Cancer Progression In Vitro and In Vivo
Source: Biomolecules. 2026 May 20;16(5):752. doi: 10.3390/biom16050752 (PMC13204227; doi:10.3390/biom16050752)
Supplement: Supplementary file 1 [file biomolecules-16-00752-s001.zip]

Archive with 2 entries (2 files):
- Supplemantary Materials.pdf
- WB original images.pdf
